# Supplementary material for: miR-135a inhibits tumor metastasis and angiogenesis by targeting FAK pathway
Source: Oncotarget. 2017 Mar 10;8(19):31153–68. doi: 10.18632/oncotarget.16098 (PMC5458197; doi:10.18632/oncotarget.16098)
Supplement: Supplementary file 2 [file oncotarget-08-31153-s002.xlsx]

## Sheet: miR-135a-1
Putative TFs were predicted with 75% threshold in 1000bp upstream sequence of miR-135a-1
AR
BATF::JUN
BRCA1
CDX2
CEBPA
CEBPB
CREB1
CTCF
DUX4
E2F1
E2F4
E2F6
EBF1
EGR1
EHF
ELF1
ELK1
ELK4
ESR1
ESR2
ESRRA
ETS1
FEV
FLI1
FOS
FOSL1
FOSL2
FOXA1
FOXC1
FOXD1
FOXF2
FOXH1
FOXI1
FOXL1
FOXO3
FOXP1
FOXP2
GABPA
GATA2
GATA3
HINFP
HLF
HNF1B
HNF4A
HNF4G
HOXA5
HSF1
INSM1
IRF1
IRF2
JUN (var.2)
JUN
JUN::FOS
JUNB
JUND (var.2)
JUND
KLF5
LM1
LM104
LM106
LM117
LM122
LM127
LM128
LM129
LM130
LM131
LM136
LM141
LM142
LM147
LM148
LM157
LM159
LM165
LM166
LM169
LM177
LM186
LM190
LM195
LM20
LM205
LM207
LM218
LM221
LM228
LM23
LM232
LM24
LM28
LM50
LM54
LM57
LM62
LM66
LM69
LM7
LM70
LM73
LM78
LM82
LM90
LM95
LM96
LM99
MAFF
MAFK
MAX
MEF2A
MEF2C
MYC::MAX
MZF1_1-4
MZF1_5-13
NFATC2
NFIC
NFIL3
NFKB1
NFYA
NFYB
NHLH1
NKX3-1
NR2C2
NR2F1
NR4A2
NRF1
PAX5
PBX1
PLAG1
POU2F2
PPARG::RXRA
PRDM1
REL
RELA
RFX2
RFX5
RORA_1
RREB1
RUNX1
RUNX2
RXR::RAR_DR5
RXRA::VDR
SMAD2::SMAD3::SMAD4
SOX10
SOX9
SP1
SP2
SPI1
SPIB
SREBF1
SREBF2
SRF
SRY
STAT1
STAT2::STAT1
STAT3
TAL1::GATA1
TAL1::TCF3
TCF7L2
TEAD1
TFAP2A
TFAP2C
THAP1
TP63
USF1
USF2
YY1
ZBTB33
ZEB1
ZNF263
ZNF354C

## Sheet: miR-135a-2
Putative TFs were predicted with 75% threshold in 1000bp upstream sequence of miR-135a-2
AR
BATF::JUN
BRCA1
CDX2
CEBPA
CEBPB
CREB1
CTCF
DUX4
E2F1
E2F4
E2F6
EBF1
EGR1
EHF
ELF1
ELK1
ELK4
ESR2
ESRRA
ETS1
FEV
FLI1
FOS
FOSL1
FOSL2
FOXA1
FOXC1
FOXD1
FOXF2
FOXH1
FOXI1
FOXL1
FOXO3
FOXP1
FOXP2
GABPA
GATA2
GATA3
HINFP
HLF
HNF1B
HNF4A
HNF4G
HOXA5
HSF1
INSM1
IRF1
IRF2
JUN (var.2)
JUN
JUN::FOS
JUNB
JUND (var.2)
JUND
KLF5
LM10
LM102
LM103
LM104
LM105
LM106
LM108
LM116
LM118
LM121
LM123
LM124
LM133
LM136
LM138
LM143
LM148
LM15
LM150
LM152
LM153
LM154
LM157
LM158
LM160
LM162
LM166
LM167
LM168
LM170
LM173
LM178
LM179
LM180
LM181
LM182
LM187
LM190
LM192
LM196
LM2
LM20
LM201
LM203
LM205
LM208
LM212
LM213
LM216
LM217
LM224
LM226
LM228
LM229
LM23
LM230
LM231
LM24
LM25
LM28
LM3
LM30
LM32
LM33
LM34
LM36
LM41
LM42
LM43
LM47
LM51
LM53
LM56
LM57
LM60
LM65
LM67
LM7
LM72
LM74
LM75
LM79
LM8
LM80
LM83
LM84
LM86
LM88
LM91
LM94
LM96
LM97
LM99
MAFF
MAFK
MAX
MEF2A
MEF2C
MYC::MAX
MZF1_1-4
MZF1_5-13
NFATC2
NFE2::MAF
NFE2L2
NFIC
NFIL3
NFKB1
NFYA
NFYB
NHLH1
NKX3-1
NR2C2
NR2F1
NR4A2
NRF1
PAX5
Pax6
PBX1
POU2F2
PRDM1
REL
RELA
RFX2
RFX5
RORA_1
RORA_2
RREB1
RUNX1
RUNX2
RXRA::VDR
SMAD2::SMAD3::SMAD4
SOX10
SOX9
SP1
SP2
SPI1
SPIB
SREBF1
SREBF2
SRF
SRY
STAT1
STAT2::STAT1
STAT3
TAL1::GATA1
TAL1::TCF3
TCF7L2
TEAD1
TFAP2A
TFAP2C
THAP1
TP53
TP63
USF1
USF2
YY1
ZEB1
ZNF263
ZNF354C
